# Supplementary material for: Transcriptome-Based Construction of the Gibberellin Metabolism and Signaling Pathways in Eucalyptus grandis × E. urophylla, and Functional Characterization of GA20ox and GA2ox in Regulating Plant Development and Abiotic Stress Adaptations
Source: Int J Mol Sci. 2023 Apr 11;24(8):7051. doi: 10.3390/ijms24087051 (PMC10138970; doi:10.3390/ijms24087051)
Supplement: Supplementary file 1 [file ijms-24-07051-s001.zip]

Archive with 2 entries (2 files):
- Figure S1, S2, and Table S1.pdf
- Table S2 Gene ID and sequences of the genes used in this study.pdf
